# Supplementary material for: Novel QTL Associated with Aerenchyma-Mediated Radial Oxygen Loss (ROL) in Rice (Oryza sativa L.) under Iron (II) Sulfide
Source: Plants (Basel). 2022 Mar 16;11(6):788. doi: 10.3390/plants11060788 (PMC8948734; doi:10.3390/plants11060788)
Supplement: Supplementary file 1 [file plants-11-00788-s001.zip]

Archive with 1 entries (1 files):
- plants-1539996-supplementary.pdf
